# Supplementary material for: Passive protection against anthrax in mice with plasma derived from horses hyper-immunized against Bacillus anthracis Sterne strain
Source: PeerJ. 2017 Dec 15;5:e3907. doi: 10.7717/peerj.3907 (PMC5733894; doi:10.7717/peerj.3907)
Supplement: Supplemental Information 1 — Included are datasets used to calculate survival curves. [file peerj-05-3907-s001.xlsx]

## Sheet: Sheet1
Raw Plasma Survival Data
Time ( hours)	Treatment		Status
24	Placebo	1	1		1
36	Placebo	1	1		1.5
24	Placebo	1	1		1
24	Placebo	1	1		1
24	Placebo	1	1		1
12	Placebo	1	1		0.5
12	Placebo	1	1		0.5
24	Placebo	1	1		1
12	Placebo	1	1		0.5
24	Placebo	1	1		1
12	Placebo	1	1		0.5
12	Placebo	1	1		0.5
12	Placebo	1	1		0.5
24	Placebo	1	1		1
12	Placebo	1	1		0.5
24	Placebo	1	1		1
24	Placebo	1	1		1
24	Placebo	1	1		1
24	Placebo	1	1		1
24	Placebo	1	1		1
168	Sham/Placebo	2	0		7
168	Sham/Placebo	2	0		7
168	Sham/Placebo	2	0		7
168	Sham/Placebo	2	0		7
168	Sham/Placebo	2	0		7
168	Sham/Placebo	2	0		7
168	Sham/Placebo	2	0		7
168	Sham/Placebo	2	0		7
168	Sham/Placebo	2	0		7
168	Sham/Placebo	2	0		7
168	Sham/Placebo	2	0		7
168	Sham/Placebo	2	0		7
168	Sham/Placebo	2	0		7
168	Sham/Placebo	2	0		7
168	Sham/Placebo	2	0		7
168	Sham/Placebo	2	0		7
168	Sham/Placebo	2	0		7
168	Sham/Placebo	2	0		7
168	Sham/Placebo	2	0		7
168	Sham/Placebo	2	0		7
168	TXControl	3	0		7
168	TXControl	3	0		7
168	TXControl	3	0		7
168	TXControl	3	0		7
168	TXControl	3	0		7
168	TXControl	3	0		7
168	TXControl	3	0		7
168	TXControl	3	0		7
168	TXControl	3	0		7
168	TXControl	3	0		7
168	TXControl	3	0		7
168	TXControl	3	0		7
168	TXControl	3	0		7
168	TXControl	3	0		7
168	TXControl	3	0		7
168	TXControl	3	0		7
168	TXControl	3	0		7
168	TXControl	3	0		7
168	TXControl	3	0		7
168	TXControl	3	0		7
48	Tx 0hrs	4	1		2
48	Tx 0hrs	4	1		2
36	Tx 0hrs	4	1		1.5
48	Tx 0hrs	4	1		2
48	Tx 0hrs	4	1		2
24	Tx 0hrs	4	1		1
36	Tx 0hrs	4	1		1.5
36	Tx 0hrs	4	1		1.5
36	Tx 0hrs	4	1		1.5
36	Tx 0hrs	4	1		1.5
48	Tx 0hrs	4	1		2
48	Tx 0hrs	4	1		2
48	Tx 0hrs	4	1		2
48	Tx 0hrs	4	1		2
48	Tx 0hrs	4	1		2
24	Tx 0hrs	4	1		1
24	Tx 0hrs	4	1		1
36	Tx 0hrs	4	1		1.5
36	Tx 0hrs	4	1		1.5
24	Tx 0hrs	4	1		1
36	Tx 24hrs	5	1		1.5
36	Tx 24hrs	5	1		1.5
36	Tx 24hrs	5	1		1.5
36	Tx 24hrs	5	1		1.5
36	Tx 24hrs	5	1		1.5
36	Tx 24hrs	5	1		1.5
36	Tx 24hrs	5	1		1.5
36	Tx 24hrs	5	1		1.5
36	Tx 24hrs	5	1		1.5
24	Tx 24hrs	5	1		1
36	Tx 24hrs	5	1		1.5
36	Tx 24hrs	5	1		1.5
36	Tx 24hrs	5	1		1.5
24	Tx 24hrs	5	1		1
36	Tx 24hrs	5	1		1.5
36	Tx 24hrs	5	1		1.5
36	Tx 24hrs	5	1		1.5
36	Tx 24hrs	5	1		1.5
36	Tx 24hrs	5	1		1.5
36	Tx 24hrs	5	1		1.5

## Sheet: IN Plasma
Days Post-Challenge	NHP	Treatment Control	Plasma Treatment (0 hr)	Plasma Treatment (24 hr)			Percentages
1	20	20	20	20		Days Post-Challenge	Non-Infected	CON (naïve)	Tx 0hr	Tx 24hr
1.9999	20	20	20	20		0	100	100	100	100
2	13	20	16	18		1	100	100	100	100
2.9999	13	20	16	18		1.9999	100	100	100	100
3	1	20	9	0		2	100	65	80	90
3.9999	1	20	9	0		2.9999	100	65	80	90
4	0	20	0	0		3	100	5	45	0
4.9999	0	20	0	0		3.9999	100	5	45	0
5	0	20	0	0		4	100	0	0	0
5.9999	0	20	0	0		4.9999	100	0	0	0
6	0	20	0	0		5	100	0	0	0
6.9999	0	20	0	0		5.9999	100	0	0	0
7	0	20	0	0		6	100	0	0	0
7.9999	0	20	0	0		6.9999	100	0	0	0
						7	100	0	0	0
						7.9999	100	0	0	0

## Sheet: IN IgG
Days Post-Challenge	NHP	Treatment Control	IgG Treatment (0 hr)	IgG Treatment (24 hr)			Days Post-Challenge	Non-Infected	CON (naïve)	IgG Tx 0hr	IgG Tx 24hr
0	15	15	15	15			0	100	100	100	100
1	15	15	15	15			1	100	100	100	100
1.9999	15	15	15	15			1.9999	100	100	100	100
2	14	15	15	15			2	100	93.3333	100	100
2.9999	14	15	15	15			2.9999	100	93.3333	100	100
3	5	15	14	15			3	100	33.3333	93.3333	100
3.9999	5	15	14	15			3.9999	100	33.3333	93.3333	100
4	1	15	13	15			4	100	6.66667	86.6667	100
4.9999	1	15	13	15			4.9999	100	6.66667	86.6667	100
5	1	15	13	14			5	100	6.66667	86.6667	93.3333
5.9999	1	15	13	14			5.9999	100	6.66667	86.6667	93.3333
6	1	15	13	13			6	100	6.66667	86.6667	86.6667
6.9999	1	15	13	13			6.9999	100	6.66667	86.6667	86.6667
7	1	15	13	13			7	100	6.66667	86.6667	86.6667
7.9999	1	15	13	13			7.9999	100	6.66667	86.6667	86.6667

## Sheet: SC Plasma
Days Post-Challenge	NHP (Placebo)	Non-Infected	IgG Tx 0hr	IgG Tx 24hr		Days Post-Challenge	CON (naïve)	Non-Infected	Tx 0hr	Tx 24hr			Mean Time to Death	NHP	Non-infected	Tx 0 Hr	Tx 24 hr
0	20	20	20	20		0	100	100	100	100				1	8	2	1
1	7	20	17	7		0.9999	100	100	100	100				2	8	1	1
1.9999	7	20	17	7		1	35	100	85	35				1	8	2	1
2	1	20	0	0		1.9999	35	100	85	35				2	8	2	1
2.9999	1	20	0	0		2	5	100	0	0				1	8	2	1
3	0	20	0	0		2.9999	5	100	0	0				2	8	2	1
3.9999	0	20	0	0		3	0	100	0	0				1	8	2	2
4	0	20	0	0		3.9999	0	100	0	0				3	8	2	1
4.9999	0	20	0	0		4	0	100	0	0				1	8	2	1
5	0	20	0	0		4.9999	0	100	0	0				2	8	2	2
5.9999	0	20	0	0		5	0	100	0	0				1	8	2	1
6	0	20	0	0		5.9999	0	100	0	0				1	8	2	1
6.9999	0	20	0	0		6	0	100	0	0				1	8	1	1
7	0	20	0	0		6.9999	0	100	0	0				1	8	1	2
						7	0	100	0	0				1	8	2	1
														2	8	2	2
														1	8	2	2
														2	8	2	1
														1	8	2	2
														1	8	2	2
													Median	1	8	2	1

## Sheet: SC IgG
Days Post-Challenge	NHP (Placebo)	Non-Infected	Tx 0hr	Tx 24hr			Days Post-Challenge	CON (naïve)	Non-Infected	IgG Tx 0hr	Ig Tx 24hr				Mean Time to Death	NHP	Non-infected	Tx 0 Hr	Tx 24 hr
0	15	15	15	15			0	100	100	100	100
1	7	15	15	15			0.9999	100	100	100	100
1.9999	7	15	15	15			1	46.6667	100	100	100
2	2	15	15	15			1.9999	46.6667	100	100	100
2.9999	2	15	15	15			2	13.3333	100	100	100
3	0	15	15	15			2.9999	13.3333	100	100	100
3.9999	0	15	15	15			3	0	100	100	100
4	0	15	15	15			3.9999	0	100	100	100
4.9999	0	15	15	15			4	0	100	100	100
5	0	15	15	14			4.9999	0	100	100	100
5.9999	0	15	15	14			5	0	100	100	93.3333
6	0	15	15	13			5.9999	0	100	100	93.3333
6.9999	0	15	15	13			6	0	100	100	86.6667
7	0	15	15	13			6.9999	0	100	100	86.6667
							7	0	100	100	86.6667
