# Supplementary material for: Passive protection against anthrax in mice with plasma derived from horses hyper-immunized against Bacillus anthracis Sterne strain
Source: PeerJ. 2017 Dec 15;5:e3907. doi: 10.7717/peerj.3907 (PMC5733894; doi:10.7717/peerj.3907)
Supplement: Supplemental Information 4 — Included are the collated titers over time for PA ELISA and toxin neutralization assay. [file peerj-05-3907-s004.xlsx]

## Sheet: Sheet1
Table 1 Raw data end point titers							Table 2 raw data toxin neutralization assay
Days	AX1	AX2	AX3	AX4			Days	AX1	AX2	AX3	AX4
0	0	0	0	0			0	0	0	0	0
21	2000	0	500	500			21	32	32	32	32
50	16000	32000	32000	32000			50	128	128	128	128
78	32000	16000	32000	32000			78	128	128	128	128
106	64000	64000	32000	64000			106	128	128	128	128
134	32000	64000	16000	16000			134	128	128	128	128
162	64000	64000	32000	64000			162	128	128	128	128
190	32000	64000	64000	128000			190	128	128	128	128
218	64000	64000	128000	64000			218	128	128	128	128
246	32000	64000	32000	32000			246	128	128	128	128
274	32000	64000	128000	32000			274	128	128	128	128
302	64000	32000	128000	16000			302	128	128	256	128
